# Supplementary material for: Malaria parasites differentially sense environmental elasticity during transmission
Source: EMBO Mol Med. 2021 Mar 5;13(4):e13933. doi: 10.15252/emmm.202113933 (PMC8033522; doi:10.15252/emmm.202113933)
Supplement: Supplementary file 3 — Movie EV2 [file EMMM-13-e13933-s006.zip]

Archive with 5 entries (4 files):
- MovieEV2.mov
- Movie_EV2.docx
- __MACOSX/
- __MACOSX/._MovieEV2.mov
- __MACOSX/._Movie_EV2.docx
