# Supplementary material for: Malaria parasites differentially sense environmental elasticity during transmission
Source: EMBO Mol Med. 2021 Mar 5;13(4):e13933. doi: 10.15252/emmm.202113933 (PMC8033522; doi:10.15252/emmm.202113933)
Supplement: Supplementary file 5 — Source Data for Figure 1 [file EMMM-13-e13933-s001.xlsx]

## Sheet: Fig 1C
Hydrogel			Glass
Soft	Med	Stiff
0.158333	0.176667	0.265833	0.0466667
0.183333	0.133333	0.1901	0.0633333
0.155	0.181667	0.133433	0.116667
0.0733333	0.228333	0.180733	0.12
0.0716667	0.103333	0.185933	0.095
0.27	0.075	0.0261333	0.04
0.0733333	0.108333	0.195033	0.055
0.115	0.181667	0.1524	0.0216667
0.0233333	0.0416667	0.1446	0.04
0.165	0.156667	0.0667	0.0466667
0.196667	0.166667	0.0719667	0.0583333
0.158333	0.271667	0.058	0.0966667
0.02	0.153333	0.0729333	0.05
0.15	0.166667	0.0633333	0.0383333
0.178333	0.138333	0.0923	0.055
0.186667	0.163333	0.0334333	0.0466667
0.221667	0.185	0.0387	0.0566667
0.181667	0.163333	0.0978667	0.02
0.181667	0.191667	0.3171	0.0466667
0.158333	0.125	0.155433	0.0216667
0.17	0.0916667	0.0461	0.0483333
0.126667	0.126667	0.2177	0.0733333
0.0783333	0.0916667	0.2878	0.035
0.118333	0.19	0.1934	0.106667
0.195	0.145	0.0435	0.065
0.145	0.0916667	0.0534	0.0783333
0.155	0.19	0.0867	0.08
0.121667	0.145	0.1254	0.0733333
0.116667	0.09	0.0683	0.0733333
0.0616667	0.123333	0.071	0.0633333
0.205	0.321667	0.0649	0.0633333
0.148333	0.17	0.323333	0.0266667
0.168333	0.118333	0.316667	0.103333
0.118333	0.1	0.206667	0.11
0.0983333	0.153333	0.298333	0.07
0.08	0.125	0.255	0.055
0.215	0.06	0.268333	0.05
0.176667	0.165	0.365	0.06
0.0833333	0.111667	0.341667	0.0466667
0.153333	0.171667	0.336667	0.04
0.16	0.175	0.385	0.148333
0.14	0.0733333	0.398333	0.09
0.195	0.0383333	0.27	0.105
0.145	0.0366667	0.343333	0.123333
0.138333	0.05	0.33	0.221667
0.185	0.15	0.285	0.0733333
0.165	0.121667	0.271667	0.0416667
0.158333	0.0766667	0.336667	0.0816667
0.0683333	0.09	0.266667	0.05
0.243333	0.17	0.19	0.0216667
0.166667	0.103333	0.365	0.0183333
0.168333	0.246667	0.331667	0.0583333
0.248333	0.226667	0.293333	0.0433333
0.131667	0.428333	0.175	0.05
0.191667	0.271667	0.2	0.0233333
0.19	0.188333	0.263333	0.0433333
0.156667	0.176667	0.225	0.0633333
0.14	0.148333	0.161667	0.111667
0.156667	0.178333	0.29	0.105
0.265	0.148333	0.298333	0.0316667
0.215	0.161667	0.211667	0.095
0.181667	0.15	0.0966667	0.0866667
0.205	0.0716667	0.208333	0.0533333
0.205	0.1311	0.275	0.11
0.28	0.198333	0.313333	0.0866667
0.163333	0.282087	0.29	0.0516667
0.296667	0.2269	0.21	0.0516667
0.238333	0.247367	0.236667	0.0783333
0.203333	0.349667	0.28	0.12
0.143333	0.140852	0.248333	0.145
0.168333	0.2896	0.265	0.0866667
0.226667	0.1971	0.251667	0.14
0.198333	0.0793	0.294	0.121667
0.178333	0.145333	0.1554	0.178333
0.29	0.162867	0.1367	0.05
0.183333	0.2163	0.1969	0.095
0.288333	0.1517	0.3326	0.0883333
0.241667	0.2034	0.249933	0.0733333
	0.149833	0.148867	0.0683333
	0.203167	0.214733	0.0466667
	0.265833	0.183333	0.0702105
	0.245167	0.098	0.139667
	0.194867	0.200667	0.0363333
	0.3007	0.181067	0.0732667
	0.0869333	0.204433	0.0805
	0.0648333	0.2641	0.0689667
	0.0611	0.324087	0.1627
	0.0469333	0.2731	0.166167
	0.0568333	0.304833	0.107533
	0.1184	0.2021	0.0880333
	0.158467	0.268467	0.0832
	0.0581333	0.1998	0.125867
	0.0540667	0.195733	0.164867
	0.0328667	0.2265	0.152067
	0.0471	0.1483	0.132333
	0.0933333	0.1866	0.0624
	0.0438333	0.2238	0.1908
	0.0948667	0.219967	0.289133
	0.0693333	0.254462	0.227067
	0.0796667	0.237867	0.0892667
	0.0535	0.231933	0.0436
	0.1163	0.186433	0.0564
	0.0296333	0.159967	0.0852667
	0.0753333	0.2637	0.0845
	0.0687	0.304633	0.0898667
	0.1937	0.226967	0.1636
	0.126733	0.155333	0.0918333
	0.0595333	0.219467	0.0688333
	0.0460667	0.327633	0.0786333
	0.0619333	0.274833	0.0439
	0.0668	0.0921667	0.0874
	0.0714	0.179933	0.0510333
	0.0658	0.234333	0.0849667
		0.292767	0.1717
		0.242367	0.107067
		0.136167	0.0644333
		0.227067	0.0828667
		0.237367	0.0676
		0.291867	0.120867
		0.240367	0.0747333
		0.253433	0.0369
		0.3178	0.123333
			0.149733
			0.114333
			0.0959667
			0.0942667
			0.1507
			0.062
			0.0533667
			0.0928667
			0.0782667
			0.102133
			0.0578667
			0.0876667
			0.120833
			0.0565

## Sheet: Fig 1D
	Hydrogel			Glass
	Soft	Med	Stiff
Rep 1	130	94	36	13
Rep 2	85	99.3784	101.351	0
Rep 3				0

## Sheet: Fig 1E
Hydrogel			Glass
Soft	Med	Stiff
0.1207	0.0979667	0.254467	n.a.
0.1219	0.0184	0.0513333
0.105	0.0571667	0.043
0.1365	0.0342333	0.0214
0.0883	0.1341	0.0356667
0.1412	0.0598667	0.0402
0.1485	0.0408667	0.130033
0.1959	0.0732	0.0398333
0.144875	0.066	0.145
0.144	0.144367	0.161
0.0978	0.1158	0.1155
0.1986	0.0787667	0.126556
0.167	0.0631	0.1406
0.1278	0.0521333	0.1884
0.1588	0.0555	0.144
0.1173	0.034	0.1053
0.1206	0.107567	0.1049
0.0684	0.0800333	0.1166
0.1641	0.0565333	0.1227
0.1113	0.09	0.1176
0.1441	0.0931	0.1095
0.0923	0.0755	0.1479
0.1329	0.131433	0.1664
0.1388	0.127733	0.2149
0.1191	0.0677	0.1959
0.0706	0.0505	0.2014
0.1325	0.0896	0.1582
0.1927	0.0692	0.1538
0.1191	0.1073	0.1716
0.1467	0.0958	0.1515
0.1081	0.0887	0.164222
0.0978	0.058	0.1608
0.1853	0.0919	0.146
0.1457	0.1163	0.0695
0.1642	0.1318	0.1631
0.1321	0.0825	0.181875
0.1243	0.115	0.159875
0.1323	0.0265	0.1551
0.1607	0.0525	0.223125
0.1418	0.1381	0.141667
0.1576	0.0726	0.1974
0.1634	0.075	0.1715
0.0795	0.0362	0.202
0.1067	0.0462	0.192429
0.1332	0.0395	0.263
0.0797	0.0261	0.2333
0.0463	0.0423	0.1911
0.1149	0.0892	0.1294
0.1058	0.0509	0.1697
0.0547	0.0696	0.1577
0.154	0.0994	0.194
0.1276	0.1047	0.1852
0.0951	0.0527	0.17
0.1463	0.0352	0.1715
0.1496	0.0342	0.2002
0.1166	0.0387	0.2354
0.1021	0.0658	0.2137
0.1405	0.0321	0.1865
0.1335	0.0492
0.1105	0.0824
0.0647	0.0738
0.0733	0.0485
0.1194	0.0539
0.1283	0.0366
0.0952	0.0657
0.1597	0.0893
0.0959	0.0351
0.0842	0.0453
0.1123	0.055
0.127111	0.0701
0.1468	0.0722
0.0755	0.082
0.1094	0.0597
0.1067	0.0225
0.1107	0.0427
0.0811	0.0288
0.1339	0.1126
0.1243	0.0324
0.1481	0.0342
0.2141	0.0421
0.1133	0.0649
0.0871	0.0458
0.1695	0.0551
0.1194	0.0551
0.1374	0.0296
0.1198	0.0757
0.1125	0.0444
0.1477	0.0598
0.1185	0.071
0.1418	0.0972
0.1347	0.0708
0.1071	0.084
0.1608
0.1254
0.1315
0.0991
0.0934
0.1469
0.1795
0.1213
0.102467
0.0687333
0.0307667
0.0291667
0.0565
0.0770333
0.0927
0.130133
0.1682
0.1167
0.0585
0.146867
0.114333
0.132333
0.0918667
0.0915333
0.1359
0.114767
0.169367
0.2357
0.106033
0.0492
0.1316
0.148733
0.119333
0.0472667
0.136833
0.0630333
0.122533
0.162533
0.0696
0.0576
0.1262
0.0497
0.084
0.1586
0.096

## Sheet: Fig 1F
	Hydrogel
	Soft	Med	Stiff
Meandering	7	27	22
Mixed	44	43	46
Circular	49	30	32

## Sheet: Fig 1G
5 min			10 min
Soft	Med	Stiff	Soft	Med	Stiff
53.7837	659.628	5101.82	101.51	2686.81	1783.9
2409.15	82.6516	1039.8	2735.65	70.3727	1389.63
182.785	1109.48	564.169	432.666	1100.64	397.256
247.685	106.708	21.3891	149.436	13796.8	197.123
448.641	782.893	1382.42	467.612	361.898	556.116
2258.52	3981.03	359.785	17.3732	426.725	0.264063
1355.58	738.768	44.4681	1219.79	474.943	201.163
118.284	1059.66	58.3578	9.58522	1280.7	3.08953
921.246	258.913	17.8506	358.114	198.073	1742.2
100.978	23.8977	551.362	32.2835	56.1133	998.394
115.355	391.077	1289.52	8588.42	70.8216	610.328
286.491	40.9033	754.427	41.8688	542.622	3786.68
1957.31	182.335	219.938	631.692	64.0616	3057.03
206.215	162.689	884.557	382.144	1991.27	456.432
80.2096	83.7606	1168.45	482.589	1168.69	108.266
120.348	48.8516	2824.89	66.3643	88.2233	213.363
152.898	255.111	455.376	50.9215	205.441	1189.13
567.192	164.194	179.695	76.948	589.203	2579.41
576.777	213.151	47.7953		52.8125	4446.81
308.058	140.323	224.876		346.978	51.8091
1397.91	157.513	1939.72		644.761	143.914
261.264	155.929	1088.17		381.623	14244.2
9.41562	274.968	9.77031		78.1625	13081.8
86.6653	425.986	38.7908		80.5391	42.9102
22.1085	85.6091	3766.64		153.394	4863.53
383.304	70.3727	3769.65		38.1306	251.176
145.5	1.71641	2518.97		240.403	51.1489
81.7546	101.03	223.529		76.182	90.6527
230.771	128.07	2578.54		610.644	1899.56
134.763	152.76	85.345		1377.19	429.815
91.9714	57.3808	140.085		96.7525	1165.28
85.5313	48.3762	188.461		87.9064	110.933
0.166464	363.561	1309.46		31.8195	55.5852
532.778	93.1612	21.1778		690.603	633.011
993.093	88.9363	491.711		406.577	837.316
134.669	65.5403	228.81		2489.48	162.346
764.122	278.533	331.768		195.961	365.383
78.7583	104.701	91.3656		811.622	124.241
30.5982	1134.44	255.296		678.165	1348.96
219.493	44.8114	234.619		180.751	2.13891
10.6537	539.136	129.391		71.5081	265.673
213.906	150.859	73.6206		388.515	241.353
24.4806	39.1077	191.102		501.983	69.8445
32.346	26.8552	14.7083		550.306	141.643
33.0535	114.207	32.9814		350.728	1293.62
13.2859	86.4013	19.6727		695.646	344.866
471.437	165.831	145.894		542.913	3635.53
113.372	234.831	216.003		161.418	1225.11
118.117	216.795	271.06		44.8641	414.294
218.869	145.551	130.368		22.6318	780.13
119.563	369.097	3472.31		218.33	175.529
48.5451	81.0084	974.63		1544.42	103.307
259.205	103.574	108.433		36.5436	933.494
273.438	85.801	243.957		1129.26	1095.98
44.6228	440.986	208.012		2294.13	303.598
59.927	59.242	80.5424		2591.87	296.409
231.77	645.737	385.073		7.72142	2260.25
583.311	328.893	522.727		652.66	34.6798
330.649	1347.32	105.704		6265.6	6.52327
314.045	507.085	125.473		13188	2935.8
275.966	729.076	2106.88		3227.09	155.094
110.293	4204.98	20.3686		97.0503	1167.53
4.09918	1659.37	407.704		354.653	5417.31
31.8362	3553.19	1745.64		23.0311	5682.57
3.74544	110.296	100.978		4279.53	311.519
119.032	756.7	342.139		4482.75	1350.45
48.4514	1329.28	1059.17		487.781	977.958
34.9991	1147.9	1111.88		391.13	8.65332
11.9958	1490.23	82.3397		272.447	517.868
94.3123	158.689	463.552			862.803
	56.4463	271.714			106.769
	87.931	123.676			158.822
	84.9383	221.658			626.367
	245.41	327.029			160.02
	90.494	54.5825			7101.11
	238.678	76.2158			291.883
	1123.17	690.269			251.945
	7753.1	144.111			527.852
	172.332	2745.43			777.068
	966.334	22.4986			64.2343
	648.731	401.847			2661.63
	114.07	336.614			2393.44
	10.1959	446.844			6665.45
	257.894	235.503			531.048
	2172.63	886.965			945.808
	45.4863	4129.36			2512.66
	84.2724	3775.84			3016.48
	2519.07	1653.98			3437.96
	8.3232	305.262			5408.32
	60.3432	2177.51			439.655
	113.747	2929.95			175.862
	931.699	3298.65			10834.8
	3773.92	3517.31			12538.3
	167.057	257.536			16843.7
	98.0577	30.8857			12122.6
	11.0907	4085.03			1173.46
	623.241	1891.55			1387.19
	181.29	3997.9			4209.04
	49.6271	4176.23			5982.24
	2063.59	6390.81			11816.7
	3598.67	3073.99			8223.65
	1602.26	215.135			12872.5
	181.914	4332.52			13250.8
	608.395	1365.96			9219.45
	991.137	4491.21			7678.96
	31.3785	3606.77			2115.47
	1053.07	6645.88			7252.41
	142.337	5748.6			3369.87
	568.984	1134.32			9070.34
	100.087	12142.4			522.527
	74.0141	5010.94			21467.8
		305.995
		5986.1
		196.564
		2672.41
		6573.4
		5003.02
		599.409
		1577.63
		3955.03
		4622.8
