# Supplementary material for: Malaria parasites differentially sense environmental elasticity during transmission
Source: EMBO Mol Med. 2021 Mar 5;13(4):e13933. doi: 10.15252/emmm.202113933 (PMC8033522; doi:10.15252/emmm.202113933)
Supplement: Supplementary file 6 — Source Data for Figure 2 [file EMMM-13-e13933-s002.xlsx]

## Sheet: Fig 2C
Skin	Pore size
	Small	Large
0.303859	0.328514	0.3119
0.561208	0.363267	0.227377
0.278497	0.366935	0.331361
0.194718	0.384917	0.230816
0.266322	0.477217	0.101717
0.176825	0.488967	0.3106
0.176208	0.496435	0.299883
0.463483	0.51726	0.402043
0.19998	0.535233	0.224395
1.95485	0.551731	0.304586
0.259503	0.557155	0.341875
0.183631	0.57395	0.191133
1.11577	0.579527	0.332609
0.14296	0.581286	0.422184
0.322866	0.5864	0.37675
0.319846	0.295719	0.596383
0.0442215	0.203986	0.597567
0.909349	0.438432	0.598455
0.270799	0.278172	0.608192
0.154315	0.289122	0.621045
0.253221	0.418699	0.646417
0.399074	0.268013	0.65385
0.95555	0.371293	0.6578
0.434524	0.220611	0.670316
0.166403	0.333947	0.692187
0.252503	0.295591	0.69236
0.127329	0.390273	0.700964
0.143785	0.333423	0.706156
1.38963	0.254911	0.726
2.16494	0.249978	0.735045
0.960014	0.290218	0.764371
0.820222	0.234306	0.768208
0.445847	0.492011	0.773393
1.08439	0.383783	0.795552
0.972917	0.349037	0.806
1.40399	0.449629	0.837
0.964931	0.32695	0.838176
2.1345	0.336245	0.844733
0.991403	0.42735	0.900333
1.54734	0.161233	0.938818
1.15278	0.399233	0.943
0.51198	0.327933	0.965238
0.168141	0.337633	0.706939
0.244255	0.462417	0.475231
0.201275	0.331314	0.371293
0.133067	0.306683	0.96725
	0.433387	0.807357
	0.304771	0.721767
	0.21935	0.955769
	0.177033	0.444222
	0.3767	0.639553
	0.186583	1.05619
	0.137767	0.576533
	0.112767	1.33864
	0.411733	0.64225
	0.297533	0.75025
	0.158196	0.512147
	0.347467	0.740667
	0.220933	0.552944
	0.450977	0.431067
	0.2483	0.572
	0.2109	0.559409
	0.187933	0.446778
	0.257867	0.863846
	0.199083	0.914454
	0.25855	0.45952
	0.215933	0.4427
	0.2452	1.49219
	0.26735	0.576462
	0.127517	0.878
	0.334317	0.727558
	0.366033	0.873167
	0.2521	0.897444
	0.263117	0.433375
	0.335517	1.24966
	0.34	0.932328
	0.2762	0.78827
	0.329	1.24387
	0.413667	1.28769
	0.1978	1.20145
	0.2856	1.32588
	0.27065	0.587106
	0.259633	0.690063
	0.42225	0.715132
	0.313966	0.321433
	0.37955	0.487909
	0.40175	0.518697
	0.491133	0.513983
	0.282487	0.642133
	0.343214	0.416017
	0.25775	0.4649
	0.427167	0.212883
	0.343017	0.491733
	0.4015	0.532358
	0.423695	0.715185
	0.144158	0.524595
	0.357967	0.502236
	0.41	0.522983
	0.25155	0.666548
	0.309048	0.371783
	0.3446	0.552717
	0.3015	0.3615
	0.335288	0.647233
	0.224767	0.41355
	0.44655	0.118133
	0.550783	0.370583
	0.29325	0.345283
	0.45715	0.346217
	0.493017	0.309549
	0.37745	0.5233
	0.375917	0.694621
	0.50892	0.831981
	0.211817	0.805633
	0.296583	0.516794
	0.219067	1.01167
	0.521733	0.751565
	0.1884	0.793433
	0.474133	0.379932
	0.229733	0.668091
	0.240583	0.333667
	0.278917	0.552783
	0.205833	0.352533
	0.33505	0.619533
	0.305167	0.605217
	0.284117	0.624167
	0.22265	0.62265
	0.279467	0.48965
	0.34945	0.244267
	0.209117	0.768636
	0.273933	0.75715
	0.24175	0.495843
	0.159717	0.559732
	0.26565	0.704217
	0.265833	0.6279
	0.327967	0.466683
	0.341033	0.785233
	0.366933	0.691583
	0.238217	0.577733
	0.275583	0.758783
	0.294633	0.647783
	0.12625	1.0037
	0.237433	0.976433
	0.30685	0.773733
	0.33895	0.9303
	0.3213	0.707657
	0.248967	0.841433
	0.194783	0.879965
	0.339633	0.7138
	0.31625	0.661768
	0.2498	0.616333
	0.210183	0.681868
	0.212634	0.57555
	0.143698	0.6816
	0.0877833	0.509474
	0.1584	0.780211
	0.100633	0.488481
	0.148933	0.706939
	0.0821	0.475231
	0.213967	0.371293
	0.151833	0.96725
	0.205317	0.807357
	0.0572833	0.721767
	0.123267	0.955769
	0.130064	0.444222
	0.10475	0.639553
	0.275483	1.05619
	0.103533	0.576533
	0.197033	1.33864
	0.206083	0.64225
	0.116317	0.75025
	0.102	0.512147
	0.113033	0.740667
	0.13115	0.552944
	0.27265	0.431067
	0.16025	0.572
	0.269983	0.559409
	0.20915	0.446778
	0.12575	0.863846
	0.125867	0.914455
	0.1692	0.45952
	0.19085	0.4427
	0.199333	1.49219
	0.131167	0.576462
	0.230167	0.878
	0.184483	0.727558
	0.158233	0.873167
	0.136383	0.897444
	0.12245	0.433375
	0.193767	0.8634
	0.116317	0.716828
	0.187133	0.7407
	0.116083	0.766571
	0.183517	0.4778
	0.147667	0.836054
	0.124583	0.845333
	0.1775	0.724773
	0.170867	0.782625
	0.158383	0.566817
	0.08825	0.50525
	0.14145	0.45275
	0.305167	0.637737
	0.391644	0.816936
	0.407017	0.461517
	0.191383	0.612909
	0.483125	0.5734
	0.3047	0.814322
	0.370864	0.725673
	0.3054	1.26983
	0.276867	0.47071
	0.230867	0.799481
	0.377667	0.446103
	0.3055	0.51275
	0.500683	0.50595
	0.478617	0.5088
	0.471717	0.630524
	0.37135	0.678186
	0.4382	0.569617
	0.276717	0.43165
	0.265327	0.724893
	0.39965	0.483983
	0.423933	0.716928
	0.383917	0.734278
	0.436133	0.410333
	0.320767	0.711067
	0.4261	0.728679
	0.57945	0.694661
	0.359967	0.34075
	0.433167	0.408283
	0.4207	0.892429
	0.298783	0.617
	0.429133	0.844244
	0.457617	0.698806
	0.379017	0.691
	0.316867	1.17537
	0.395367	0.869375
	0.338633	0.910217
	0.290217	1.10044
	0.347467	1.03447
	0.368467	0.574717
	0.267	1.02076
	0.485381	1.04138
	0.529833	0.88584
	0.266683	1.09727
	0.454317	0.726483
	0.361527	1.15531
	0.403433	0.697647
	0.398217	1.30118
	0.417467	0.757317
	0.420117	0.687029
	0.271083	1.07512
	0.262183	1.03186
	0.198483	1.14929
	0.1963	1.24733
	0.125733	0.87845
	0.178117	1.088
	0.281209	0.866846
	0.16425	0.9871
	0.1703	0.638567
	0.246967	0.75046
	0.307667	0.956654
	0.258117	0.824613
	0.19625	0.807117
	0.359861	0.530683
	0.3325	0.875175
	0.351183	0.652025
	0.322412	1.03631
	0.434233	0.9304
	0.395267	0.7542
	0.337617
	0.360867
	0.298767
	0.263583
	0.182317
	0.245067
	0.4803
	0.341
	0.480804
	0.191745
	0.414824
	0.229983
	0.317452
	0.269133
	0.363633
	0.1768
	0.3674
	0.4678
	0.185881
	0.289083
	0.394833
	0.24265
	0.482817
	0.42505
	0.3844
	0.354117
	0.457433
	0.24425
	0.479283
	0.3421
	0.427833
	0.355183
	0.258083
	0.4363
	0.182067
	0.2765
	0.3683
	0.401233
	0.236017
	0.431433
	0.207183
	0.323017
	0.3782
	0.44395
	0.20775
	0.440717
	0.273833
	0.3478
	0.358017
	0.345763
	0.326583
	0.253867
	0.422767
	0.222033
	0.280117
	0.326783
	0.3308
	0.30765
	0.126
	0.290417
	0.1801
	0.276333
	0.232367
	0.14155
	0.272133
	0.331117
	0.269717
	0.406867
	0.25585
	0.459133
	0.4324
	0.22195
	0.31885
	0.307783
	0.31435
	0.263983
	0.21695
	0.29405
	0.251283
	0.287083
	0.338233

## Sheet: Fig 2D
Ctrl	cor(-)	hsp20(-)
0.271083	0.320317	0.45678
0.262183	0.464967	0.4782
0.198483	0.421312	0.244867
0.1963	0.296333	0.32093
0.125733	0.341833	0.227509
0.178117	0.12365	0.268621
0.281209	0.3073	0.2534
0.16425	0.248703	0.360718
0.1703	0.370167	0.518207
0.246967	0.209521	0.301561
0.307667	0.448773	0.365667
0.258117	0.4073	0.345132
0.19625	0.2853	0.258738
0.359861	0.375733	0.131608
0.3325	0.248233	0.196033
0.351183	0.2522	0.1754
0.322412	0.324483	0.165567
0.434233	0.31135	0.110833
0.395267	0.310267	0.088917
0.337617	0.378417	0.146568
0.360867	0.516883	0.036385
0.298767	0.3336	0.0426
0.263583	0.292917	0.239367
0.182317	0.2991	0.133867
0.245067	0.427283	0.386426
0.4803	0.36825	0.1027
0.341	0.226183	0.08425
0.480804	0.482483	0.0532833
0.191745	0.3622	0.047
0.414824	0.524324	0.08175
0.229983	0.324817	0.14095
0.317452	0.360767	0.129183
0.269133	0.174817	0.1354
0.363633	0.443333	0.129117
0.1768	0.3819	0.1763
0.3674	0.46095	0.121467
0.4678	0.388117	0.102083
0.185881	0.418667	0.06755
0.289083	0.4488	0.218917
0.394833	0.47095	0.129533
0.24265	0.4936	0.202229
0.482817	0.327233	0.125067
0.42505	0.184467	0.151617
0.3844	0.369133	0.172467
0.354117	0.421517	0.175767
0.457433	0.52775	0.125683
0.24425	0.421717	0.0996
0.479283	0.23415	0.166133
0.3421	0.419233	0.126
0.427833	0.495983	0.160717
0.355183	0.303933	0.1013
0.258083	0.125683	0.0851167
0.4363	0.129883	0.140117
0.182067	0.181333	0.148367
0.2765	0.1915	0.170933
0.3683	0.198333	0.211217
0.401233	0.2405	0.1073
0.236017	0.131867	0.27615
0.431433	0.1766	0.175917
0.207183	0.147833	0.176133
0.323017	0.2365	0.0914333
0.3782	0.2452	0.178767
0.44395	0.302489	0.18145
0.20775	0.3487	0.15185
0.440717	0.168224	0.128083
0.273833	0.2746	0.186117
0.3478	0.200467	0.2838
0.358017	0.276517	0.1453
0.345763	0.209933	0.182233
0.326583	0.182717	0.177033
0.253867	0.132083	0.1068
0.422767	0.316117	0.182017
0.222033	0.261317	0.10845
0.280117	0.281267	0.22605
0.326783	0.22405	0.274683
0.3308	0.2131	0.209
0.30765	0.16735	0.169133
0.126	0.167567	0.177533
0.290417		0.201517
0.1801		0.180883
0.276333		0.155933
0.232367
0.14155
0.272133
0.331117
0.269717
0.406867
0.25585
0.459133
0.4324
0.22195
0.31885
0.307783
0.31435
0.263983
0.21695
0.29405
0.251283
0.287083
0.338233
0.42225
0.313966
0.37955
0.40175
0.491133
0.282487
0.343214
0.25775
0.427167
0.343017
0.4015
0.423695
0.144158
0.357967
0.41
0.25155
0.309048
0.3446
0.3015
0.335288
0.224767
0.44655
0.550783
0.29325
0.45715
0.493017
0.37745
0.375917
0.50892
0.211817
0.296583
0.219067
0.521733
0.1884
0.474133
0.229733
0.240583
0.278917
0.205833
0.33505
0.305167
0.284117
0.22265
0.279467
0.34945
0.209117
0.273933
0.24175
0.159717
0.26565
0.265833
0.327967
0.341033
0.366933
0.238217
0.275583
0.294633
0.12625
0.237433
0.30685
0.33895
0.3213
0.248967
0.194783
0.339633
0.31625
0.2498
0.210183
0.212634
0.143698
0.0877833
0.1584
0.100633
0.148933
0.0821
0.213967
0.151833
0.205317
0.0572833
0.123267
0.130064
0.10475
0.275483
0.103533
0.197033
0.206083
0.116317
0.102
0.113033
0.13115
0.27265
0.16025
0.269983
0.20915
0.12575
0.125867
0.1692
0.19085
0.199333
0.131167
0.230167
0.184483
0.158233
0.136383
0.12245
0.193767
0.116317
0.187133
0.116083
0.183517
0.147667
0.124583
0.1775
0.170867
0.158383
0.08825
0.14145
0.305167
0.391644
0.407017
0.191383
0.483125
0.3047
0.370864
0.3054
0.276867
0.230867
0.377667
0.3055
0.500683
0.478617
0.471717
0.37135
0.4382
0.276717
0.265327
0.39965
0.423933
0.383917
0.436133
0.320767
0.4261
0.57945
0.359967
0.433167
0.4207
0.298783
0.429133
0.457617
0.379017
0.316867
0.395367
0.338633
0.290217
0.347467
0.368467
0.267
0.485381
0.529833
0.266683
0.454317
0.361527
0.403433
0.398217
0.417467
0.420117

## Sheet: Fig 2E
Ctrl	cor(-)	hsp20(-)
0.706939	0.2221	0.56999
0.475231	0.260722	0.516283
0.371293	0.3915	0.4705
0.96725	0.282592	0.417
0.807357	0.669364	0.243889
0.721767	1.11378	0.369724
0.955769	0.892375	0.15145
0.444222	0.196324	0.184537
0.639553	0.209458	0.146422
1.05619	0.49945	0.531561
0.576533	0.5467	0.237922
1.33864	0.38675	0.301117
0.64225	0.4194	0.228375
0.75025	0.476524	0.144357
0.512147	0.586283	0.250267
0.740667	0.343933	0.211909
0.552944	0.581465	0.1882
0.431067	0.311917	0.1295
0.572	0.446583	0.462333
0.559409	0.3572	0.15326
0.446778	0.4377	0.207348
0.863846	0.578914	0.156267
0.914455	0.482815	0.218817
0.45952	0.46395	0.29885
0.4427	0.355133	0.231367
1.49219	0.40245	0.158283
0.576462	0.54645	0.246571
0.878	0.434283	0.17145
0.727558	0.325967	0.1915
0.873167	0.442517	0.339033
0.897444	0.331933	0.279778
0.433375	0.506917	0.11465
0.8634	0.603183	0.29645
0.716828	0.394433	0.160167
0.7407	0.612217	0.28435
0.766571	0.31675	0.211367
0.4778	0.332683	0.2964
0.836054	0.400918	0.192383
0.845333	0.44303	0.16765
0.724773	0.592132	0.218317
0.782625	0.502167	0.18315
0.566817	0.3557	0.252083
0.50525	0.317833	0.222567
0.45275	0.654533	0.2865
0.637737	0.569432	0.188417
0.816936	0.523128	0.278567
0.461517	0.398049	0.285467
0.612909	0.394224	0.233567
0.5734	0.429567	0.199417
0.814322	0.374783	0.176333
0.725673	0.367087	0.18
1.26983	0.316033	0.3014
0.47071	0.569818	0.232333
0.799481	0.334617	0.161267
0.446103	0.32385	0.20005
0.51275	0.33215	0.27895
0.50595	0.310017	0.169583
0.5088	0.3548	0.13975
0.630524	0.438783	0.183567
0.678186	0.499051	0.298814
0.569617	0.30285	0.121533
0.43165	0.20145	0.1604
0.724893	0.691721	0.235183
0.483983	0.782767	0.170217
0.716928	0.489633	0.185233
0.734278	0.76825	0.232283
0.410333	0.413183	0.2474
0.711067	0.6773	0.256517
0.728679	0.324911	0.229817
0.694661	0.455655	0.229183
0.34075	0.633918	0.193
0.408283	0.560036	0.153633
0.892429	0.3966	0.3463
0.617	0.292783	0.204983
0.844244	0.44045	0.17495
0.698806	0.471233	0.18585
0.691	0.2556	0.214458
1.17537	0.476983	0.194783
0.869375	0.3836	0.225967
0.910217		0.225633
1.10044		0.269419
1.03447		0.170733
0.574717		0.188617
1.02076		0.154117
1.04138		0.17425
0.88584		0.19145
1.09727		0.173091
0.726483
1.15531
0.697647
1.30118
0.757317
0.687029
1.07512
1.03186
1.14929
1.24733
0.87845
1.088
0.866846
0.9871
0.638567
0.75046
0.956654
0.824613
0.807117
0.530683
0.875175
0.652025
1.03631
0.9304
0.7542
1.24966
0.932328
0.78827
1.24387
1.28769
1.20145
1.32588
0.587106
0.690063
0.715132
0.321433
0.487909
0.518697
0.513983
0.642133
0.416017
0.4649
0.212883
0.491733
0.532358
0.715185
0.524595
0.502236
0.522983
0.666548
0.371783
0.552717
0.3615
0.647233
0.41355
0.118133
0.370583
0.345283
0.346217
0.309549
0.5233
0.694621
0.831981
0.805633
0.516794
1.01167
0.751565
0.793433
0.379932
0.668091
0.333667
0.552783
0.352533
0.619533
0.605217
0.624167
0.62265
0.48965
0.244267
0.768636
0.75715
0.495843
0.559732
0.704217
0.6279
0.466683
0.785233
0.691583
0.577733
0.758783
0.647783
1.0037
0.976433
0.773733
0.9303
0.707657
0.841433
0.879965
0.7138
0.661768
0.616333
0.681868
0.57555
0.6816
0.509474
0.780211
0.488481

## Sheet: Fig 2F
Ctrl	CytoD
0.328514	0.0507167
0.363267	0.0548333
0.366935	0.0611667
0.384917	0.0657667
0.477217	0.06605
0.488967	0.0727667
0.496435	0.074525
0.51726	0.0758
0.535233	0.0768667
0.551731	0.0810167
0.557155	0.0917167
0.57395	0.100467
0.579527	0.101857
0.581286	0.114733
0.5864	0.117483
0.295719	0.117773
0.203986	0.123783
0.438432	0.12585
0.278172	0.127267
0.289122	0.13005
0.418699	0.134233
0.268013	0.134383
0.371293	0.138133
0.220611	0.149433
0.333947	0.155567
0.295591	0.158567
0.390273	0.158854
0.333423	0.164067
0.254911	0.171367
0.249978	0.172283
0.290218	0.175837
0.234306	0.1769
0.492011	0.187867
0.383783	0.20735
0.349037	0.22328
0.449629	0.261083
0.32695	0.41785
0.336245	0.16215
0.42735	0.192317
0.161233	0.180857
0.399233	0.0726167
0.327933	0.138933
0.337633	0.0693667
0.462417	0.116474
0.331314	0.0394
0.306683	0.0328167
0.433387	0.0677059
0.304771	0.1102
0.21935	0.0649333
0.177033	0.0501833
0.3767	0.08785
0.186583
0.137767
0.112767
0.411733
0.297533
0.158196
0.347467
0.220933
0.450977
0.2483
0.2109
0.187933
0.257867
0.199083
0.25855
0.215933
0.2452
0.26735
0.127517
0.334317
0.366033
0.2521
0.263117
0.335517
0.34
0.2762
0.329
0.413667
0.1978
0.2856
0.27065
0.259633

## Sheet: Fig 2G
Ctrl	CytoD
0.3119	0.0974091
0.227377	0.109022
0.331361	0.111794
0.230816	0.119661
0.101717	0.129861
0.3106	0.132033
0.299883	0.133162
0.402043	0.133317
0.224395	0.136519
0.304586	0.145254
0.341875	0.153783
0.191133	0.158617
0.332609	0.160522
0.422184	0.161874
0.37675	0.162639
0.596383	0.178639
0.597567	0.180317
0.598455	0.190161
0.608192	0.191566
0.621045	0.192933
0.646417	0.196371
0.65385	0.199328
0.6578	0.240514
0.670316	0.249405
0.692187	0.261294
0.69236	0.263911
0.700964	0.265045
0.706156	0.26625
0.726	0.281088
0.735045	0.282152
0.764371	0.287138
0.768208	0.293231
0.773393	0.299267
0.795552	0.314857
0.806	0.315948
0.837	0.31596
0.838176	0.319419
0.844733	0.323611
0.900333	0.340202
0.938818	0.34681
0.943	0.351317
0.965238	0.355704
0.706939	0.2595
0.475231	0.516259
0.371293	0.313917
0.96725	0.451033
0.807357	0.532143
0.721767	0.2984
0.955769	0.382283
0.444222	0.270983
0.639553	0.477629
1.05619	0.536116
0.576533	0.3585
1.33864	0.458983
0.64225	0.221733
0.75025	0.533417
0.512147	0.496793
0.740667	0.577368
0.552944	0.4035
0.431067	0.301
0.572	0.449833
0.559409	0.310378
0.446778	0.507346
0.863846	0.568091
0.914454	0.759057
0.45952	0.459027
0.4427	0.454767
1.49219	0.50565
0.576462	0.2425
0.878	0.4797
0.727558	0.609942
0.873167	0.427567
0.897444	0.438364
0.433375	1.00378
	0.904727
	0.435542
	0.240233
	0.506102
	0.463383
	0.401533
	0.552737
