# Supplementary material for: Malaria parasites differentially sense environmental elasticity during transmission
Source: EMBO Mol Med. 2021 Mar 5;13(4):e13933. doi: 10.15252/emmm.202113933 (PMC8033522; doi:10.15252/emmm.202113933)
Supplement: Supplementary file 7 — Source Data for Figure 3 [file EMMM-13-e13933-s003.xlsx]

## Sheet: Fig 3A
	LSECs	Glass
Rep 1	26.2626	66.6667
Rep 2	11.3636	80
Rep 3	19.5652	89.4737

## Sheet: Fig 3C
	HUVEC	HFF	Glass
Rep1	3.26087	75.4545	90.9091
Rep2	0	30.6202	87.5

## Sheet: Fig 3F
	Hydrogel			Glass
	Soft	Med	Stiff
Rep 1	14	34	36	50
Rep 2	5	37	31	68
Rep 3	4	29	20	58
Rep 4	8			43

## Sheet: Fig 3G
Hydrogel			Glass
Soft	Med	Stiff
1	1.5	3	1.5
1.5	4	2	0.5
1	2	4	2.5
1.5	2.5	4.5	1
1.5	4.5	1.5	3.5
1	3	6	1
4.5	0.5	3.5	1.5
1	4	6	5
1	2.5	5	3
1	2	4.5	1
2	2.5	5	3.5
1.5	2.5	4.5	5
3.5	0.5	1	3
2	1	5	1
0.5	4	3	1
2	1	2.5	1
1	3	2	1
3	3	1	4.5
1	1.5	3.5	2
0.5	5.5	5	2.5
1	0.5	1	2
2	0.5	1	3
1	0.5	5.5	2.5
2	2	4.5	1
0.5	3	4	2.5
1.5	3	0.5	2.5
1	3	2	0.5
1	2.5	2	1
2	3.5	1.5	1
1	0.5	2.5	4
1	3.5	3	4
0.5	1	3	3
2	2	5.5	5.5
1	3.5	2	0.5
1	2.5	0.5	5
1	1	3	5.5
1	2.5	2	2.5
0.5	1	4	2
1.5	1	4	4.5
3.5	2	2.5	1
2	0.5	1	3
1.5	0.5	2.5	3
1	2	4	2
0.5	1.5	7	3
1	2	4	5
2	1	7.25	2.5
0.5	1	4	3
3	2.5	6.5	1.5
1	0.5	6.5	5
2	2	4	4
1	5	4.75	12
1.5	3	4	5
3	1	3.5	8
0.5	1	4.5	8
5.5	2	6.25	5
1	2.5	5.5	6
1	1	9	4
2.5	1	1	6
0.5	0.5	1	6
0.5	2.5	6	3.5
0.5	4.5	5	0.5
1	1.5	2	6
1	2.5	4	3
1	1	3	5
1	5	4	5
1	3.5	1.5	5
3	2	2	8
	2.5	1	4.5
	0.5	1	1
	1	6.25	5
	1.5		7
	0.5		5
	0.5		0.5
	1		3
	1		7
	1.5		6
	1.5		2
	1.5		3
	4.5		6
	2		7
	2		8
	5.5		4.5
	0.5		7
	2		6
	1		8
	3		4
	2.5		9
	2		2.5
	2.5		9
	4		1
	0.5		7
	2.5		4
	2.5		5.5
	2		5.5
	5.5		1
	3		4
	3		5
	2		9
	2.5		8
	1		5
			4
			1
			1.5
			5.5
			7.5
			6.5
			2
			5
			2
			1.5
			4.5
			7
			1.5
			1
			8.5
			3
			4
			3.5
			3
			3
			8
			6
			5
			0.5
			6.5
			6.5
			5
			2
			7
			4.5
			3
			5
			4.5
			2
			5.5
			4
			6.5
			2
			1
			1
			3
			3
			6.5
			4
			6
			7
			1
			4.5
			6
			2

## Sheet: Fig 3H
Hydrogel			Glass
Soft	Med	Stiff
n.a.	2.88728	3.2933	2.34
	2.43874	3.80039	2.37
	3.79177	2.88032	2.81
	2.54108	2.7283	2.79
	2.72944	2.6112	2.45
	1.70788	3.43938	2.73
	2.20613	2.86826	0.9
	2.89928	2.57133	1.86
	2.88537	2.91427	2.15
	3.70213	2.74723	1.38
	2.86262	2.63208	2.31
	2.56327	2.57046	2.23
	3.64355	1.53867	2.59
	3.64062	1.45197	2.89
	2.44145	2.14993	3.23
	2.94859	1.35641	2.37
	2.44692	2.8709	2.11
	2.79786	2.9477	1.86
	2.7035	2.76425	1.5
	2.15418	2.26482	1.25
	2.47421	2.11213	2.23
	2.92641	2.36062	2.78
	1.57722	3.07965	1.72
	2.01293	2.02312	1.7
	2.31815	1.93541	2.94
	2.31657	2.506	3.47
	2.37145	2.20055	2.04
	2.54535	2.28939	2.56
	2.43524	2.58151	2.3
	1.9729	2.1689	2.58
	2.07104	2.21217	2.85
	1.93355	0.740058	1.88
	1.80777	2.37118	2.53
	1.70875	2.30632	1.64
	2.6644	1.99535	3.65
	2.35485	2.00171	1.85
	1.95808	1.28255	1.76
	2.4105	1.01143	3.29
	1.77693	1.2814	2.55
	1.73242	1.62629	1.88
	2.00118	1.3622	2.56
	1.9447	1.81927	2.11
	2.31902	1.9456	3.17
	2.2906	1.99291	1.61
	1.85303	2.4275	2.42
	2.33994	2.23127	2.14
	1.67483	1.92427	1.59
	2.31307	2.2844	1.8
	1.90245	1.8534	1.65
	2.18576	1.41333	1.45
	2.06236	1.58142	1.83
	2.24085	2.72717	2.43
	3.08375	1.89386	1.8
	3.56735	2.09854	2.88
	2.32697	1.98197	1.88
	3.64563	1.48613	1.54
	2.69905	1.52806	2.82
	3.19017	1.55978	2.69
	2.26478	0.570696	2.44
	2.28343	1.94405	2.89
	3.78374	1.41126	2.48333
	3.56844	1.57843	1.69952
	3.24423	2.57862	2.30232
	2.49833	1.10422	1.56817
	2.58853	1.66559	2.68173
	3.34647	1.26078	3.20687
	2.82926	2.2906	2.02687
	4.33862	1.97275	3.00414
	3.74614	2.01708	1.79315
	1.78044	1.86995	3.00663
	3.50962	1.27506	2.6603
	3.59755	2.01565	3.24502
	2.45031	2.16596	2.28638
	2.67423	2.15773	2.73012
	1.7617	1.71494	2.81042
	2.75074	1.36028	2.46748
	2.7437	2.33855	2.96703
	2.36088	2.12396	2.90232
	2.36005	1.89758	3.00363
	2.2603		2.52627
	2.17773		1.36233
	1.7091		2.46373
	2.5388		2.09377
	2.47825		1.80583
	2.44007		2.49462
	2.80516		2.10487
	1.91652		2.32642
	2.06197		3.10188
	2.07875		2.01542
	1.76475		3.0632
	2.30383		3.06885
	2.36863		3.18048
	2.32988		3.05587
	1.67493		2.43992
	1.79465		2.36866
	2.41578		3.45413
	2.20422		2.90623
	2.23347		1.84014
	2.02345		2.68541
	2.4474		1.25008
	2.69817		2.54205
	2.45853		3.41015
	2.54994		3.11598
	2.60273		2.39067
	2.59156		3.33972
	2.41468		3.12927
	2.0609		2.288
	2.2567		3.11583
	2.21358		2.20975
	1.5248		3.13768
	2.15528		1.09097
	2.46155		2.32515
	1.77441		2.93745
	2.56815		3.23842
	2.21398		2.566
	1.952		0.7351
	1.58473		2.90067
	0.979717		3.28418
	2.41827		2.78005
	2.56723		2.94853
	2.15473		2.14183
	2.36889		1.2453
	1.77398		1.94861
	1.75182		2.49088
	2.00595		2.81522
	0.95425		1.98628
	0.744818		3.11282
	4.04504		2.77124
	2.16697		2.19772
	1.626		3.05395
	2.19235		0.694386
	1.59777		2.68535
	1.8751		1.06773
	2.19393		2.88957
	1.81012		2.47535
	1.40927		3.34033
	1.32447		2.96998
	2.27528		2.95442
	1.05163		2.80512
	1.38212		2.95103
	1.89302		2.99705
	1.34203		3.25658
	1.82755		3.28079
	1.40493		2.39567
	1.08597		3.48672
	2.32091		2.6241
	0.9708		1.72523
	1.42846		2.43354
	0.89174		1.6792
	0.947483		0.901967
	1.00668		1.94235
	1.19053		1.38982
	1.651		1.90672
	0.958583		1.48703
	0.9953		1.11952
	0.861935		1.07675
	1.91052		2.03532
	1.18253		1.84684
	0.82705		2.29349
	1.23217		1.53217
	0.84825		2.31582
	1.84433		2.59491
	0.800083		1.84298
	2.04579		1.78458
	1.21928		1.9746
	2.26241		1.83552
	2.38787		2.38735
	1.78783		2.16253
	2.11737		2.39862
	2.21352		2.11378
	2.22115		1.42213
	1.79628		0.931383
	2.11908		1.57064
	1.98312		1.95448
	0.674867		1.8689
	2.39846		1.31438
	2.47955		1.86867
	1.58554		1.95528
	1.39014		0.846967
	2.87647		1.8561
	2.07228		1.46685
	1.60088		1.07597
	1.88429		1.50408
	1.51294		0.691667
	1.90447		0.962883
	2.04483		1.30215
	1.28202		1.77162
	1.7317		1.9984
	1.44538		1.35707
	1.77053		1.75097
	1.24538		1.91182
	2.47342		2.62248
	2.22621		1.06092
	2.309		1.59382
	2.65471		1.68792
	1.5678		1.51723
	2.18715
	2.01135
	1.47246
